# Supplementary material for: The Epidermal Growth Factor Ligand Spitz Modulates Macrophage Efferocytosis, Wound Responses and Migration Dynamics During Drosophila Embryogenesis
Source: Front Cell Dev Biol. 2021 Apr 8;9:636024. doi: 10.3389/fcell.2021.636024 (PMC8060507; doi:10.3389/fcell.2021.636024)
Supplement: Supplementary file 3 [file Table_1.XLSX]

## Sheet: Sheet1
Supplementary Table 1 – Experimental Genotypes
Abbreviation:	Genotype:	Where used:	Source
Control	w1118;Serpent-GAL4,UAS-GFP/+;Croquemort-GAL4,UAS-GFP/+	Figs 1A-H, 4A-G & 5A-B', C-D'; Supp Fig 1A-G; Supp Movies 1, 2	Bruckner et al., 2004 (Srp-GAL4); Stramer et al., 2005 (Crq-GAL4)
sSpiCS	w1118;Serpent-GAL4,UAS-GFP/UAS-sSpitzCS;Croquemort-GAL4,UAS-GFP/+	Figs 1A-H, 4A-G & 5A-B', C-D'; Supp Fig 1A-G; Supp Movies 1, 2	Ghiglione et al., 2002 (UAS-sSpitzCS; Bloomington Line 63134)
Spisec	w1118;Serpent-GAL4,UAS-GFP/+;Croquemort-GAL4,UAS-GFP/UAS-Spitzsec	Figs 1A-H, 4A-G & 5A-B', C-D'; Supp Fig 1A-G; Supp Movies 1, 2	Miura et al., 2006 (UAS-Spitzsec; Bloomington Line 58436)
Control	w1118	Fig 1H
EGFP-sfGFP	w1118;EGFP-sfGFP	Fig 1H'	Revaitis et al., 2020; gift from M. Ramirez Moreno, Bulgakova Lab, University of Sheffield
mSpiCS	w1118;Serpent-GAL4,UAS-GFP/+;Croquemort-GAL4,UAS-GFP/UAS-mSpitzCS-GFP	Figs 2A-F and 5B"	Miura et al., 2006 (UAS-mSpitzCS-GFP; Bloomington Line 63133)
Control	w1118;;TinC-GAL4,UAS-LifeAct,Serpent-3x-mCherry/+	Fig. 3A-E'	Lo and Frasch, 2001 (TinC-GAL4); Hatan et al., 2011 (UAS-LifeAct); Gyoergy et al., 2018 (srp-3x-mCherry); gift from Brian Stramer, KCL (TinC-GAL4,UAS-LifeAct, Serpent-3x-mCherry)
sSpiCS	w1118;+/UAS-sSpitzCS;TinC-GAL4,UAS-LifeAct, Serpent-3x-mCherry/+	Fig. 3A-E'
Spisec	w1118;;TinC-GAL4,UAS-LifeAct, Serpent-3x-mCherry/UAS-Spitzsec	Fig. 3A-E'
Control	w1118;Serpent-GAL4,UAS-red stinger/+;Croquemort-GAL4,UAS-red stinger/+	Supplementary Fig. 1H
sSpiCS	w1118;Serpent-GAL4,UAS-red stinger/UAS-sSpitzCS;Croquemort-GAL4,UAS-red stinger/+	Supplementary Fig. 1H
Spisec	w1118;Serpent-GAL4,UAS-red stinger/+;Croquemort-GAL4,UAS-red stinger/UAS-Spitzsec	Supplementary Fig. 1H
